# Supplementary material for: A whole-genome RNAi screen uncovers a novel role for human potassium channels in cell killing by the parasite Entamoeba histolytica
Source: Sci Rep. 2015 Sep 8;5:13613. doi: 10.1038/srep13613 (PMC4561901; doi:10.1038/srep13613)
Supplement: Supplementary Tables 1-4 [file srep13613-s2.xls]

## Sheet: Table S1 Gene list
Table S1. Results for primary pooled human genome-wide shRNA screen for host factors involved in E. histolytica infection. The primary shRNA screen included 78,461 shRNA knockdowns targeting 16,058 human genes. The RNAi Consortium clone ID number (TRCN), gene symbol, entrez gene ID number, gene description and the number of sequence reads for each shRNA sequence in the sequenced pool (TRCNs with …
TRCN ID	Gene Symbol	Entrez Gene ID	Acession number	Gene Description	Reads
TRCN0000039899	ABL1	25	NM_005157	v-abl Abelson murine leukemia viral oncogene homolog 1	759
TRCN0000056562	ACO2	50	NM_001098	aconitase 2, mitochondrial	9192
TRCN0000048701	ACOT7	11332	NM_181862	acyl-CoA thioesterase 7	820
TRCN0000002598	ACP1	52	NM_007099	acid phosphatase 1, soluble	969
TRCN0000116771	ACTL6B	51412	NM_016188	actin-like 6B	11638
TRCN0000010989	AK1	203	NM_000476	adenylate kinase 1	1953
TRCN0000027303	ALDH1A2	8854	NM_170697	aldehyde dehydrogenase 1 family, member A2	22902
TRCN0000151018	ALDH1L2	160428	NM_001034173	aldehyde dehydrogenase 1 family, member L2	977
TRCN0000035691	ALG1	56052	NM_019109	asparagine-linked glycosylation 1 homolog (S. cerevisiae, beta-1,4-mannosyltransferase)	5666
TRCN0000034721	ALG9	79796	NM_024740	asparagine-linked glycosylation 9 homolog (S. cerevisiae, alpha- 1,2-mannosyltransferase)	1591
TRCN0000136748	APCDD1	147495	NM_153000	adenomatosis polyposis coli down-regulated 1	35584
TRCN0000059332	API5	8539	NM_006595	apoptosis inhibitor 5	9099
TRCN0000083597	APOC3	345	NM_000040	apolipoprotein C-III	3641
TRCN0000059090	ARID1A	8289	NM_006015	AT rich interactive domain 1A (SWI- like)	14936
TRCN0000142466	ARL11	115761	NM_138450	ADP-ribosylation factor-like 11	221485
TRCN0000048180	ARL4C	10123	NM_005737	ADP-ribosylation factor-like 4C	5555
TRCN0000016334	ARX	170302	NM_139058	aristaless related homeobox	32
TRCN0000038461	ATP6AP1	537	NM_001183	ATPase, H+ transporting, lysosomal accessory protein 1	10366
TRCN0000038429	ATP6V0A1	535	NM_005177	ATPase, H+ transporting, lysosomal V0 subunit a1	377
TRCN0000038433	ATP6V0A1	535	NM_005177	ATPase, H+ transporting, lysosomal V0 subunit a1	5481
TRCN0000035530	B3GNT7	93010	NM_145236	UDP-GlcNAc:betaGal beta-1,3-N-acetylglucosaminyltransferase 7	358
TRCN0000033490	BCL2L12	83596	NM_052842	BCL2-like 12 (proline rich)	853
TRCN0000020106	BGLAP	632	NM_000711	bone gamma-carboxyglutamate (gla) protein (osteocalcin)	86
TRCN0000107748	BHLHB5	27319	NM_152414	basic helix-loop-helix domain containing, class B, 5	14902
TRCN0000020157	BMI1	648	NM_005180	B lymphoma Mo-MLV insertion region (mouse)	179816
TRCN0000137901	C11orf66	220004	NM_145017	chromosome 11 open reading frame 66	5086
TRCN0000140942	C12orf25	84070	NM_032130	chromosome 12 open reading frame 25	4944
TRCN0000005089	C12orf49	79794	NM_024738	chromosome 12 open reading frame 49	218940
TRCN0000136613	C14orf119	55017	NM_017924	chromosome 14 open reading frame 119	2272
TRCN0000150639	C14orf28	122525	NM_001017923	chromosome 14 open reading frame 28	3014
TRCN0000063508	C1orf103	55791	NM_018372	chromosome 1 open reading frame 103	24489
TRCN0000144510	C20orf94	128710	NM_001009608	chromosome 20 open reading frame 94	3264
TRCN0000134591	C6orf206	221421	NM_152732	chromosome 6 open reading frame 206	567
TRCN0000145139	C9orf65	158471	NM_138818	chromosome 9 open reading frame 65	750
TRCN0000056141	CABP2	51475	NM_016366	calcium binding protein 2	139665
TRCN0000044269	CACNG8	59283	NM_031895	calcium channel, voltage-dependent, gamma subunit 8	132
TRCN0000003575	CASP8	841	NM_001228	caspase 8, apoptosis-related cysteine peptidase	1614
TRCN0000134649	CCDC3	83643	NM_031455	coiled-coil domain containing 3	18504
TRCN0000057487	CD2BP2	10421	NM_006110	CD2 (cytoplasmic tail) binding protein 2	9642
TRCN0000057548	CD37	951	NM_001774	CD37 molecule	2960
TRCN0000136294	CDCA3	83461	NM_031299	cell division cycle associated 3	23089
TRCN0000054226	CDH8	1006	NM_001796	cadherin 8, type 2	5958
TRCN0000039930	CDKN1B	1027	NM_004064	cyclin-dependent kinase inhibitor 1B (p27, Kip1)	5848
TRCN0000082965	CFTR	1080	NM_000492	cystic fibrosis transmembrane conductance regulator, ATP-binding cassette (sub-family C, member 7)	4111
TRCN0000134234	CG018	90634	NM_052818	hypothetical gene CG018	79486
TRCN0000061046	CHRNA2	1135	NM_000742	cholinergic receptor, nicotinic, alpha 2 (neuronal)	4275
TRCN0000150528	CHURC1	91612	NM_145165	churchill domain containing 1	2608
TRCN0000018066	CHX10	338917	NM_182894	ceh-10 homeodomain containing homolog (C. elegans)	7882
TRCN0000037822	CIB3	117286	NM_054113	calcium and integrin binding family member 3	7887
TRCN0000002934	CILP	8483	NM_003613	cartilage intermediate layer protein, nucleotide pyrophosphohydrolase	3731
TRCN0000037921	CKS1B	1163	NM_001826	CDC28 protein kinase regulatory subunit 1B	31582
TRCN0000043883	CLCN1	1180	NM_000083	chloride channel 1, skeletal muscle (Thomsen disease, autosomal dominant)	4945
TRCN0000043903	CLCN5	1184	NM_000084	chloride channel 5 (nephrolithiasis 2, X-linked, Dent disease)	498492
TRCN0000063640	CLEC4G	339390	NM_198492	C-type lectin superfamily 4, member G	5179
TRCN0000045141	CLIC2	1193	NM_001289	chloride intracellular channel 2	6474
TRCN0000045614	COASY	80347	NM_025233	Coenzyme A synthase	3423
TRCN0000048703	COLQ	8292	NM_005677	collagen-like tail subunit (single strand of homotrimer) of asymmetric acetylcholinesterase	54328
TRCN0000073875	CPD	1362	NM_001304	carboxypeptidase D	93564
TRCN0000003088	CPT2	1376	NM_000098	carnitine palmitoyltransferase II	14812
TRCN0000038997	CRYZ	1429	NM_001889	crystallin, zeta (quinone reductase)	1146
TRCN0000046606	CYB5R1	51706	NM_016243	cytochrome b5 reductase 1	2022
TRCN0000011327	CYSLTR1	10800	NM_006639	cysteinyl leukotriene receptor 1	11
TRCN0000144328	D15Wsu75e	27351	NM_015704	DNA segment, Chr 15, Wayne State University 75, expressed	268238
TRCN0000117433	DAP3	7818	NM_004632	death associated protein 3	438
TRCN0000078713	DCAKD	79877	NM_024819	dephospho-CoA kinase domain containing	1229
TRCN0000021013	DCP1A	55802	NM_018403	DCP1 decapping enzyme homolog A (S. cerevisiae)	188
TRCN0000148703	DEFB107A	245910	NM_001037668	defensin, beta 107A	3370
TRCN0000011339	DRD2	1813	NM_000795	dopamine receptor D2	58875
TRCN0000053877	DSG3	1830	NM_001944	desmoglein 3 (pemphigus vulgaris antigen)	4393
TRCN0000038864	DUB3	377630	NM_201402	deubiquitinating enzyme 3	6205
TRCN0000016340	EBF2	64641	NM_022659	early B-cell factor 2	110
TRCN0000016031	ECD	11319	NM_007265	ecdysoneless homolog (Drosophila)	254379
TRCN0000056078	EGFL6	25975	NM_015507	EGF-like-domain, multiple 6	856
TRCN0000121203	EGFR	1956	NM_005228	epidermal growth factor receptor (erythroblastic leukemia viral (v-erb-b) oncogene homolog, avian)	1156
TRCN0000083547	EPB41	2035	NM_004437	erythrocyte membrane protein band 4.1 (elliptocytosis 1, RH-linked)	14062
TRCN0000116472	EPB41L1	2036	NM_012156	erythrocyte membrane protein band 4.1-like 1	2452
TRCN0000040108	ERBB3	2065	NM_001982	v-erb-b2 erythroblastic leukemia viral oncogene homolog 3 (avian)	1489
TRCN0000005377	ESCO1	114799	XM_056302	establishment of cohesion 1 homolog 1 (S. cerevisiae)	10155
TRCN0000039994	EXT1	2131	NM_000127	exostoses (multiple) 1	776
TRCN0000083446	EYA1	2138	NM_000503	eyes absent homolog 1 (Drosophila)	495
TRCN0000146372	FAM90A1	55138	NM_018088	family with sequence similarity 90, member A1	16
TRCN0000082839	FANCD2	2177	NM_033084	Fanconi anemia, complementation group D2	11860
TRCN0000083451	FGA	2243	NM_000508	fibrinogen alpha chain	3212
TRCN0000058766	FGF23	8074	NM_020638	fibroblast growth factor 23	60981
TRCN0000001102	FKBP8	23770	NM_012181	FK506 binding protein 8, 38kDa	1978
TRCN0000129782	FLJ21908	79657	NM_024604	hypothetical protein FLJ21908	5486
TRCN0000152269	FLJ36144	283685	NM_182561	hypothetical protein FLJ36144	3069
TRCN0000179455	FLJ40113	374650	NM_198079	golgi autoantigen, golgin subfamily a-like	69
TRCN0000159475	FLJ42842	440446	NM_001004335	FLJ42842 protein	1350
TRCN0000146813	FLRT3	23767	NM_013281	fibronectin leucine rich transmembrane protein 3	182372
TRCN0000082774	FNDC3B	64778	NM_022763	fibronectin type III domain containing 3B	77407
TRCN0000019264	GATA2	2624	NM_002050	GATA binding protein 2	53555
TRCN0000020424	GATA4	2626	NM_002052	GATA binding protein 4	4094
TRCN0000083102	GBE1	2632	NM_000158	glucan (1,4-alpha-), branching enzyme 1 (glycogen branching enzyme, Andersen disease, glycogen storage disease type IV)	40
TRCN0000083397	GCSH	2653	NM_004483	glycine cleavage system protein H (aminomethyl carrier)	14102
TRCN0000059774	GJA1	2697	NM_000165	gap junction protein, alpha 1, 43kDa (connexin 43)	23138
TRCN0000052472	GMDS	2762	NM_001500	GDP-mannose 4,6-dehydratase	6289
TRCN0000002500	GMFB	2764	NM_004124	glia maturation factor, beta	3054
TRCN0000036857	GNGT2	2793	NM_031498	guanine nucleotide binding protein (G protein), gamma transducing activity polypeptide 2	183187
TRCN0000008815	GNRHR	2798	NM_000406	gonadotropin-releasing hormone receptor	198879
TRCN0000063580	GP6	51206	NM_016363	glycoprotein VI (platelet)	7704593
TRCN0000011625	GPR61	83873	NM_031936	G protein-coupled receptor 61	10744
TRCN0000011644	GPR64	10149	NM_005756	G protein-coupled receptor 64	23392
TRCN0000036865	GPS1	2873	NM_004127	G protein pathway suppressor 1	12112
TRCN0000046229	GPX1	2876	NM_000581	glutathione peroxidase 1	81
TRCN0000061530	GRINL1A	81488	NM_015532	glutamate receptor, ionotropic, N-methyl D-aspartate-like 1A	2849
TRCN0000106876	H1F0	3005	NM_005318	H1 histone family, member 0	45654
TRCN0000004817	HDAC1	3065	NM_004964	histone deacetylase 1	3038
TRCN0000148997	HIRIP3	8479	NM_003609	HIRA interacting protein 3	81539
TRCN0000141531	HOOK2	29911	NM_013312	hook homolog 2 (Drosophila)	5663
TRCN0000015325	HOXA11	3207	NM_005523	homeobox A11	60320
TRCN0000019836	HOXD13	3239	NM_000523	homeobox D13	3255
TRCN0000019890	HOXD3	3232	NM_006898	homeobox D3	1151
TRCN0000036394	HS3ST5	222537	NM_153612	heparan sulfate (glucosamine) 3-O-sulfotransferase 5	69138
TRCN0000005809	IFNA21	3452	NM_002175	interferon, alpha 21	50194
TRCN0000058502	IFNG	3458	NM_000619	interferon, gamma	18813
TRCN0000159456	IFT81	28981	NM_014055	intraflagellar transport 81 homolog (Chlamydomonas)	51838
TRCN0000159127	IFT81	28981	NM_014055	intraflagellar transport 81 homolog (Chlamydomonas)	1421977
TRCN0000077943	IGFBP7	3490	NM_001553	insulin-like growth factor binding protein 7	18347
TRCN0000058597	IL17F	112744	NM_052872	interleukin 17F	979
TRCN0000130631	IL31	386653	NM_001014336	interleukin 31	92004
TRCN0000148917	INE1	8552	NM_003669	inactivation escape 1	7575
TRCN0000016901	IRX3	79191	NM_024336	iroquois homeobox protein 3	2936
TRCN0000057708	ITGA7	3679	NM_002206	integrin, alpha 7	14122
TRCN0000037710	ITPKB	3707	NM_002221	inositol 1,4,5-trisphosphate 3-kinase B	829
TRCN0000061245	ITPR1	3708	NM_002222	inositol 1,4,5-triphosphate receptor, type 1	2362
TRCN0000039591	JUN	3725	NM_002228	v-jun sarcoma virus 17 oncogene homolog (avian)	2509
TRCN0000044118	KCNA3	3738	NM_002232	potassium voltage-gated channel, shaker-related subfamily, member 3	11480
TRCN0000045000	KCNB2	9312	NM_004770	potassium voltage-gated channel, Shab-related subfamily, member 2	1003
TRCN0000044542	KCNIP4	80333	NM_025221	Kv channel interacting protein 4	938
TRCN0000044329	KCNJ3	3760	NM_002239	potassium inwardly-rectifying channel, subfamily J, member 3	11102
TRCN0000113846	KIF1B	23095	NM_015074	kinesin family member 1B	119
TRCN0000117108	KIF2B	84643	NM_032559	kinesin family member 2B	1398
TRCN0000116759	KIF7	374654	NM_198525	kinesin family member 7	3745
TRCN0000116532	KRT20	54474	NM_019010	keratin 20	10860
TRCN0000153212	KRTAP19-3	337970	NM_181609	keratin associated protein 19-3	32945
TRCN0000116828	KRTHA4	3885	NM_021013	keratin, hair, acidic, 4	1502
TRCN0000116298	KRTHA8	8687	NM_006771	keratin, hair, acidic, 8	3550381
TRCN0000034191	Kua	387521	NM_199129	ubiquitin-conjugating enzyme variant Kua	1722
TRCN0000128156	LAMP3	27074	NM_014398	lysosomal-associated membrane protein 3	496057
TRCN0000118092	LDOC1L	84247	NM_032287	leucine zipper, down-regulated in cancer 1-like	7783
TRCN0000060205	LGICZ1	353174	NM_180990	ligand-gated ion channel, zinc activated 1	11765
TRCN0000057037	LILRB2	10288	NM_005874	leukocyte immunoglobulin-like receptor, subfamily B (with TM and ITIM domains), member 2	12
TRCN0000151609	LMAN2L	81562	NM_030805	lectin, mannose-binding 2-like	6930
TRCN0000134394	LMCD1	29995	NM_014583	LIM and cysteine-rich domains 1	25273
TRCN0000049134	LOC341457	341457	XM_292085	similar to peptidylprolyl isomerase A isoform 1	3284
TRCN0000017983	LOC360030	360030	XM_370669	homeobox C14	447092
TRCN0000018268	LOC390245	390245	XM_372429	similar to jumonji domain containing 2D	3193
TRCN0000038130	LOC401525	401525	XM_376869	similar to CDK2-associated protein 2	8415
TRCN0000107739	LZIC	84328	NM_032368	leucine zipper and CTNNBIP1 domain containing	7156
TRCN0000141849	MAGEA5	4104	NM_021049	melanoma antigen family A, 5	199607
TRCN0000010278	MAPK9	5601	NM_139069	mitogen-activated protein kinase 9	174
TRCN0000011736	MAS1	4142	NM_002377	MAS1 oncogene	1952
TRCN0000053546	MATN2	4147	NM_002380	matrilin 2	74818
TRCN0000015347	MAZ	4150	NM_002383	MYC-associated zinc finger protein (purine-binding transcription factor)	10480
TRCN0000038787	MBD6	114785	NM_052897	methyl-CpG binding domain protein 6	32
TRCN0000038170	MCF2	4168	NM_005369	MCF.2 cell line derived transforming sequence	3687
TRCN0000053174	MED9	55090	NM_018019	mediator of RNA polymerase II transcription, subunit 9 homolog (S. cerevisiae)	138072
TRCN0000074313	MFAP1	4236	NM_005926	microfibrillar-associated protein 1	7653
TRCN0000159960	MGC13034	134288	NM_153217	hypothetical protein MGC13034	4944
TRCN0000147046	MGC35440	147990	NM_153220	hypothetical protein MGC35440	23764
TRCN0000016446	MGC70870	403340	NM_203481	hypothetical LOC403340	528956
TRCN0000128582	MIA3	375056	NM_198551	melanoma inhibitory activity family, member 3	172
TRCN0000062135	MICAL-L1	85377	NM_033386	MICAL-like 1	201
TRCN0000015395	MKL2	57496	NM_014048	MKL/myocardin-like 2	22183
TRCN0000060079	MLC1	23209	NM_015166	megalencephalic leukoencephalopathy with subcortical cysts 1	330
TRCN0000060081	MLC1	23209	NM_015166	megalencephalic leukoencephalopathy with subcortical cysts 1	47578
TRCN0000001843	MLCK	91807	NM_182493	MLCK protein	9794
TRCN0000059972	MON1B	22879	NM_014940	MON1 homolog B (yeast)	2445
TRCN0000005307	MPHOSPH9	10198	NM_022782	M-phase phosphoprotein 9	63
TRCN0000157933	MPV17L	255027	NM_173803	MPV17 mitochondrial membrane protein-like	1041
TRCN0000147237	MSMB	4477	NM_002443	microseminoprotein, beta-	1421
TRCN0000083533	MYH6	4624	NM_002471	myosin, heavy polypeptide 6, cardiac muscle, alpha (cardiomyopathy, hypertrophic 1)	41
TRCN0000010566	MYLK2	85366	NM_033118	myosin light chain kinase 2, skeletal muscle	2514
TRCN0000083864	MYO1A	4640	NM_005379	myosin IA	726
TRCN0000083266	MYOC	4653	NM_000261	myocilin, trabecular meshwork inducible glucocorticoid response	16725
TRCN0000117042	MYRIP	25924	NM_015460	myosin VIIA and Rab interacting protein	4989
TRCN0000157523	NDFIP2	54602	NM_019080	Nedd4 family interacting protein 2	2543
TRCN0000059496	NGB	58157	NM_021257	neuroglobin	4092
TRCN0000021608	NR1H4	9971	NM_005123	nuclear receptor subfamily 1, group H, member 4	50387
TRCN0000130400	NUP188	23511	NM_015354	nucleoporin 188kDa	334
TRCN0000035068	OGT	8473	NM_181672	O-linked N-acetylglucosamine (GlcNAc) transferase (UDP-N-acetylglucosamine:polypeptide-N-acetylglucosaminyl transferase)	3481
TRCN0000035100	OTC	5009	NM_000531	ornithine carbamoyltransferase	1611
TRCN0000018273	PAX7	5081	NM_002584	paired box gene 7	761587
TRCN0000053569	PCDH21	92211	NM_033100	protocadherin 21	24930
TRCN0000055875	PCDHGB4	8641	NM_003736	protocadherin gamma subfamily B, 4	5382
TRCN0000048977	PDE1B	5153	NM_000924	phosphodiesterase 1B, calmodulin-dependent	17628
TRCN0000062080	PDZK1IP1	10158	NM_005764	PDZK1 interacting protein 1	1258
TRCN0000082997	PEO1	56652	NM_021830	progressive external ophthalmoplegia 1	35
TRCN0000037784	PGK2	5232	NM_138733	phosphoglycerate kinase 2	4260
TRCN0000018515	PHF15	23338	NM_015288	PHD finger protein 15	124717
TRCN0000156825	PHLDB1	23187	NM_015157	pleckstrin homology-like domain, family B, member 1	1655
TRCN0000136953	PIGV	55650	NM_017837	phosphatidylinositol glycan anchor biosynthesis, class V	17990
TRCN0000006013	PIP5K2B	8396	NM_003559	phosphatidylinositol-4-phosphate 5-kinase, type II, beta	22645
TRCN0000122346	PLAC2	257000	NM_153375	placenta-specific 2	3703
TRCN0000078179	PLCXD3	345557	XM_293875	phosphatidylinositol-specific phospholipase C, X domain containing 3	1395
TRCN0000063430	PNRC2	55629	NM_017761	proline-rich nuclear receptor coactivator 2	161510
TRCN0000052983	POLE2	5427	NM_002692	polymerase (DNA directed), epsilon 2 (p59 subunit)	11538
TRCN0000053156	POLR1D	51082	NM_015972	polymerase (RNA) I polypeptide D, 16kDa	610283
TRCN0000019573	POU4F2	5458	NM_004575	POU domain, class 4, transcription factor 2	2637
TRCN0000049250	PPIB	5479	NM_000942	peptidylprolyl isomerase B (cyclophilin B)	3941
TRCN0000022212	PPP1R13L	10848	NM_006663	protein phosphatase 1, regulatory (inhibitor) subunit 13 like	4733
TRCN0000002659	PPP1R14C	81706	NM_030949	protein phosphatase 1, regulatory (inhibitor) subunit 14C	1123
TRCN0000002487	PPP2R1B	5519	NM_002716	protein phosphatase 2 (formerly 2A), regulatory subunit A (PR 65), beta isoform	10355
TRCN0000002757	PPP3R1	5534	NM_000945	protein phosphatase 3 (formerly 2B), regulatory subunit B, 19kDa, alpha isoform (calcineurin B, type I)	3616
TRCN0000052723	PPP4R1L	55370	XM_086650	protein phosphatase 4, regulatory subunit 1-like	760301
TRCN0000015174	PRDM7	11105	NM_052996	PR domain containing 7	2891
TRCN0000153039	PRR3	80742	NM_025263	proline rich 3	122514
TRCN0000005298	RAB27A	5873	NM_004580	RAB27A, member RAS oncogene family	52
TRCN0000047982	RAB34	83871	NM_031934	RAB34, member RAS oncogene family	5867
TRCN0000047984	RAB6A	5870	NM_002869	RAB6A, member RAS oncogene family	2871
TRCN0000077906	RASIP1	54922	NM_017805	Ras interacting protein 1	153
TRCN0000151367	RBMY1J	378951	NM_001006117	RNA binding motif protein, Y-linked, family 1, member J	31453
TRCN0000117820	RGAG4	340526	NM_001024455	retrotransposon gag domain containing 4	6006
TRCN0000059856	RHCG	51458	NM_016321	Rh family, C glycoprotein	1553
TRCN0000002260	RIPK3	11035	NM_006871	receptor-interacting serine-threonine kinase 3	21038
TRCN0000073194	RNF113B	140432	NM_178861	ring finger protein 113B	469
TRCN0000049428	RP11-431O22.2	121981	XM_062890	similar to peptidyl-Pro cis trans isomerase	1957
TRCN0000138633	RSBN1	54665	NM_018364	round spermatid basic protein 1	1604
TRCN0000151504	SALL2	6297	NM_005407	sal-like 2 (Drosophila)	8926
TRCN0000145200	SAMHD1	25939	NM_015474	SAM domain and HD domain 1	14709
TRCN0000139922	SARM1	23098	NM_015077	sterile alpha and TIR motif containing 1	6946
TRCN0000053665	SCGN	10590	NM_006998	secretagogin, EF-hand calcium binding protein	473
TRCN0000062451	SGCB	6443	NM_000232	sarcoglycan, beta (43kDa dystrophin-associated glycoprotein)	2912
TRCN0000033438	SIP1	8487	NM_003616	survival of motor neuron protein interacting protein 1	57096
TRCN0000018980	SIRT1	23411	NM_012238	sirtuin (silent mating type information regulation 2 homolog) 1 (S. cerevisiae)	157138
TRCN0000015774	SIX5	147912	NM_175875	sine oculis homeobox homolog 5 (Drosophila)	7651
TRCN0000045067	SLC17A2	10246	NM_005835	solute carrier family 17 (sodium phosphate), member 2	14481
TRCN0000043798	SLC24A3	57419	NM_020689	solute carrier family 24 (sodium/potassium/calcium exchanger), member 3	2599
TRCN0000044181	SLC25A21	89874	NM_030631	solute carrier family 25 (mitochondrial oxodicarboxylate carrier), member 21	2516
TRCN0000043681	SLC29A3	55315	NM_018344	solute carrier family 29 (nucleoside transporters), member 3	1502106
TRCN0000043617	SLC2A3	6515	NM_006931	solute carrier family 2 (facilitated glucose transporter), member 3	912
TRCN0000043683	SLC2A9	56606	NM_001001290	solute carrier family 2 (facilitated glucose transporter), member 9	747
TRCN0000043709	SLC35E3	55508	NM_018656	solute carrier family 35, member E3	151351
TRCN0000043324	SLC37A2	219855	NM_198277	solute carrier family 37 (glycerol-3-phosphate transporter), member 2	3231
TRCN0000038449	SLC39A14	23516	NM_015359	solute carrier family 39 (zinc transporter), member 14	29144
TRCN0000038631	SLC39A9	55334	NM_018375	solute carrier family 39 (zinc transporter), member 9	6259
TRCN0000043766	SLC9A6	10479	NM_006359	solute carrier family 9 (sodium/hydrogen exchanger), member 6	7500
TRCN0000057051	SMAD5	4090	NM_001001419	SMAD, mothers against DPP homolog 5 (Drosophila)	10272
TRCN0000154577	SNAP91	9892	NM_014841	synaptosomal-associated protein, 91kDa homolog (mouse)	13
TRCN0000134817	SNX10	29887	NM_013322	sorting nexin 10	389
TRCN0000021008	SP7	121340	NM_152860	Sp7 transcription factor	1475
TRCN0000005141	SPCS2	9789	NM_014752	signal peptidase complex subunit 2 homolog (S. cerevisiae)	11104
TRCN0000020839	STAT3	6774	NM_003150	signal transducer and activator of transcription 3 (acute-phase response factor)	425
TRCN0000037802	STK11IP	114790	NM_052902	serine/threonine kinase 11 interacting protein	8804
TRCN0000007615	SUGT1	10910	NM_006704	SGT1, suppressor of G2 allele of SKP1 (S. cerevisiae)	948
TRCN0000013209	SUPT3H	8464	NM_003599	suppressor of Ty 3 homolog (S. cerevisiae)	21611
TRCN0000003167	SYK	6850	NM_003177	spleen tyrosine kinase	4029
TRCN0000015733	TADA3L	10474	NM_006354	transcriptional adaptor 3 (NGG1 homolog, yeast)-like	11240
TRCN0000037524	TAOK1	57551	NM_020791	TAO kinase 1	39178
TRCN0000038244	TAP2	6891	NM_000544	transporter 2, ATP-binding cassette, sub-family B (MDR/TAP)	1542
TRCN0000195083	TGFBR2	7048	NM_003242	transforming growth factor, beta receptor II (70/80kDa)	29
TRCN0000020450	TITF1	7080	NM_003317	thyroid transcription factor 1	1913
TRCN0000117900	TM4SF4	7104	NM_004617	transmembrane 4 L six family member 4	23685
TRCN0000059770	TM9SF2	9375	NM_004800	transmembrane 9 superfamily member 2	5622
TRCN0000130322	TMEM45A	55076	NM_018004	transmembrane protein 45A	2086
TRCN0000059250	TNFRSF10C	8794	NM_003841	tumor necrosis factor receptor superfamily, member 10c, decoy without an intracellular domain	22855
TRCN0000052831	TPTEps1	440140	XM_495953	TPTE pseudogene 1	27673
TRCN0000021261	TRIM24	8805	NM_003852	tripartite motif-containing 24	19938
TRCN0000004050	TRIM26	7726	NM_003449	tripartite motif-containing 26	1234
TRCN0000033967	TRIM8	81603	NM_030912	tripartite motif-containing 8	192
TRCN0000143131	TTC4	7268	NM_004623	tetratricopeptide repeat domain 4	411
TRCN0000083542	TYR	7299	NM_000372	tyrosinase (oculocutaneous albinism IA)	7626
TRCN0000033706	UBE2V1	7335	NM_021988	ubiquitin-conjugating enzyme E2 variant 1	2984
TRCN0000020760	UNK	391360	XM_372923	UNK	29
TRCN0000138165	UNQ473	284340	NM_198477	DMC	171
TRCN0000155366	UXT	8409	NM_004182	ubiquitously-expressed transcript	170
TRCN0000014247	VN1R1	57191	NM_020633	vomeronasal 1 receptor 1	1586
TRCN0000001117	WT1	7490	NM_024424	Wilms tumor 1	3349
TRCN0000115760	XAGE5	170627	NM_130775	X antigen family, member 5	39946
TRCN0000060180	XK	7504	NM_021083	X-linked Kx blood group (McLeod syndrome)	705
TRCN0000134246	ZC3H11A	9877	NM_014827	zinc finger CCCH-type containing 11A	144
TRCN0000128271	ZC3H12A	80149	NM_025079	zinc finger CCCH-type containing 12A	1087
TRCN0000135992	ZC3H3	23144	NM_015117	zinc finger CCCH-type containing 3	65526
TRCN0000138475	ZDHHC4	55146	NM_018106	zinc finger, DHHC-type containing 4	851
TRCN0000015420	ZMYM1	79830	NM_024772	zinc finger, MYM-type 1	6960
TRCN0000015271	ZNF221	7638	NM_013359	zinc finger protein 221	28784
TRCN0000122847	ZNF229	7772	NM_014518	zinc finger protein 229	28579
TRCN0000020175	ZNF397	84307	NM_032347	zinc finger protein 397	14754
TRCN0000116206	ZNF533	151126	NM_152520	zinc finger protein 533	2991
TRCN0000020060	ZNF540	163255	NM_152606	zinc finger protein 540	7405
TRCN0000021722	ZNF557	79230	NM_024341	zinc finger protein 557	5744
TRCN0000107292	ZNF66	7617	NM_001009883	zinc finger protein 66	501
TRCN0000020677	ZNF677	342926	NM_182609	zinc finger protein 677	3687
					24010311

## Sheet: Table S2 Evidence Score
Table S2. Evidence score analysis of host genes in E. histolytica infection. The RNAi Consortium clone ID number (TRCN), gene symbol, entrez gene ID, gene description, and scores are shown. The criteria and scoring system were: selection by ≥TRCNS=1 point, sequence reads/gene: 1 point >100 reads, 2 points >1000 reads, 3 points >10000 reads, intestinal expression =1 point, regulatuib in response t…
TRCN ID	Gene Symbol	Gene ID	Accession Number	Gene description	Reads	Sequence score	# of TRCNs	Intestinal expression	Regulation in response to infection	KEGG	Score
TRCN0000159456, TRCN0000159127	IFT81	28981	NM_014055	intraflagellar transport 81 homolog (Chlamydomonas)	1479296	3	2	1			6
TRCN0000060081	MLC1	23209	NM_015166	megalencephalic leukoencephalopathy with subcortical cysts 1	47988	3	2	1			6
TRCN0000082774	FNDC3B	64778	NM_022763	fibronectin type III domain containing 3B	77407	3		1	3	1	8
TRCN0000136953	PIGV	55650	NM_017837	phosphatidylinositol glycan anchor biosynthesis, class V	17990	3		1		1	5
TRCN0000048703	COLQ	8292	NM_005677	collagen-like tail subunit (single strand of homotrimer) of asymmetric acetylcholinesterase	54328	3				1	4
TRCN0000146813	FLRT3	23767	NM_013281	fibronectin leucine rich transmembrane protein 3	182372	3				1	4
TRCN0000036857	GNGT2	2793	NM_031498	guanine nucleotide binding protein (G protein), gamma transducing activity polypeptide 2	183187	3				1	4
TRCN0000058502	IFNG	3458	NM_000619	interferon, gamma	18813	3				1	4
TRCN0000057708	ITGA7	3679	NM_002206	integrin, alpha 7	14122	3				1	4
TRCN0000006013	PIP5K2B	8396	NM_003559	phosphatidylinositol-4-phosphate 5-kinase, type II, beta	22645	3				1	4
TRCN0000059250	TNFRSF10C	8794	NM_003841	tumor necrosis factor receptor superfamily, member 10c, decoy without an intracellular domain	22855	3				1	4
TRCN0000053569	PCDH21	92211	NM_033100	protocadherin 21	24930	3		1	3		7
TRCN0000059090	ARID1A	8289	NM_006015	AT rich interactive domain 1A (SWI- like)	14936	3		1			4
TRCN0000107748	BHLHB5	27319	NM_152414	basic helix-loop-helix domain containing, class B, 5	14902	3		1			4
TRCN0000005089	C12orf49	79794	NM_024738	chromosome 12 open reading frame 49	218940	3		1			4
TRCN0000136294	CDCA3	83461	NM_031299	cell division cycle associated 3	23089	3		1			4
TRCN0000011339	DRD2	1813	NM_000795	dopamine receptor D2	58875	3		1			4
TRCN0000083397	GCSH	2653	NM_004483	glycine cleavage system protein H (aminomethyl carrier)	14102	3		1			4
TRCN0000106876	H1F0	3005	NM_005318	H1 histone family, member 0	45654	3		1			4
TRCN0000015325	HOXA11	3207	NM_005523	homeobox A11	60320	3		1			4
TRCN0000077943	IGFBP7	3490	NM_001553	insulin-like growth factor binding protein 7	18347	3		1			4
TRCN0000044329	KCNJ3	3760	NM_002239	potassium inwardly-rectifying channel, subfamily J, member 3	11102	3		1			4
TRCN0000116532	KRT20	54474	NM_019010	keratin 20	10860	3		1			4
TRCN0000116298	KRTHA8	8687	NM_006771	keratin, hair, acidic, 8	3550381	3		1			4
TRCN0000018515	PHF15	23338	NM_015288	PHD finger protein 15	124717	3		1			4
TRCN0000063430	PNRC2	55629	NM_017761	proline-rich nuclear receptor coactivator 2	161510	3		1			4
TRCN0000052983	POLE2	5427	NM_002692	polymerase (DNA directed), epsilon 2 (p59 subunit)	11538	3		1			4
TRCN0000052723	PPP4R1L	55370	XM_086650	protein phosphatase 4, regulatory subunit 1-like	760301	3		1			4
TRCN0000151367	RBMY1J	378951	NM_001006117	RNA binding motif protein, Y-linked, family 1, member J	31453	3		1			4
TRCN0000002260	RIPK3	11035	NM_006871	receptor-interacting serine-threonine kinase 3	21038	3		1			4
TRCN0000038449	SLC39A14	23516	NM_015359	solute carrier family 39 (zinc transporter), member 14	29144	3		1			4
TRCN0000117900	TM4SF4	7104	NM_004617	transmembrane 4 L six family member 4	23685	3		1			4
TRCN0000073875	CPD	1362	NM_001304	carboxypeptidase D	93564	3			3		6
TRCN0000145200	SAMHD1	25939	NM_015474	SAM domain and HD domain 1	14709	3			3		6
TRCN0000033438	SIP1	8487	NM_003616	survival of motor neuron protein interacting protein 1	57096	3			3		6
TRCN0000057051	SMAD5	4090	NM_001001419	SMAD, mothers against DPP homolog 5 (Drosophila)	10272	3			3		6
TRCN0000037524	TAOK1	57551	NM_020791	TAO kinase 1	39178	3			3		6
TRCN0000116771	ACTL6B	51412	NM_016188	actin-like 6B	11638	3					3
TRCN0000027303	ALDH1A2	8854	NM_170697	aldehyde dehydrogenase 1 family, member A2	22902	3					3
TRCN0000136748	APCDD1	147495	NM_153000	adenomatosis polyposis coli down-regulated 1	35584	3					3
TRCN0000142466	ARL11	115761	NM_138450	ADP-ribosylation factor-like 11	221485	3					3
TRCN0000038461	ATP6AP1	537	NM_001183	ATPase, H+ transporting, lysosomal accessory protein 1	10366	3					3
TRCN0000020157	BMI1	648	NM_005180	B lymphoma Mo-MLV insertion region (mouse)	179816	3					3
TRCN0000063508	C1orf103	55791	NM_018372	chromosome 1 open reading frame 103	24489	3					3
TRCN0000056141	CABP2	51475	NM_016366	calcium binding protein 2	139665	3					3
TRCN0000134649	CCDC3	83643	NM_031455	coiled-coil domain containing 3	18504	3					3
TRCN0000134234	CG018	90634	NM_052818	hypothetical gene CG018	79486	3					3
TRCN0000037921	CKS1B	1163	NM_001826	CDC28 protein kinase regulatory subunit 1B	31582	3					3
TRCN0000043903	CLCN5	1184	NM_000084	chloride channel 5 (nephrolithiasis 2, X-linked, Dent disease)	498492	3					3
TRCN0000003088	CPT2	1376	NM_000098	carnitine palmitoyltransferase II	14812	3					3
TRCN0000144328	D15Wsu75e	27351	NM_015704	DNA segment, Chr 15, Wayne State University 75, expressed	268238	3					3
TRCN0000016031	ECD	11319	NM_007265	ecdysoneless homolog (Drosophila)	254379	3					3
TRCN0000083547	EPB41	2035	NM_004437	erythrocyte membrane protein band 4.1 (elliptocytosis 1, RH-linked)	14062	3					3
TRCN0000005377	ESCO1	114799	XM_056302	establishment of cohesion 1 homolog 1 (S. cerevisiae)	10155	3					3
TRCN0000082839	FANCD2	2177	NM_033084	Fanconi anemia, complementation group D2	11860	3					3
TRCN0000058766	FGF23	8074	NM_020638	fibroblast growth factor 23	60981	3					3
TRCN0000019264	GATA2	2624	NM_002050	GATA binding protein 2	53555	3					3
TRCN0000059774	GJA1	2697	NM_000165	gap junction protein, alpha 1, 43kDa (connexin 43)	23138	3					3
TRCN0000008815	GNRHR	2798	NM_000406	gonadotropin-releasing hormone receptor	198879	3					3
TRCN0000063580	GP6	51206	NM_016363	glycoprotein VI (platelet)	7704593	3					3
TRCN0000011625	GPR61	83873	NM_031936	G protein-coupled receptor 61	10744	3					3
TRCN0000011644	GPR64	10149	NM_005756	G protein-coupled receptor 64	23392	3					3
TRCN0000036865	GPS1	2873	NM_004127	G protein pathway suppressor 1	12112	3					3
TRCN0000148997	HIRIP3	8479	NM_003609	HIRA interacting protein 3	81539	3					3
TRCN0000036394	HS3ST5	222537	NM_153612	heparan sulfate (glucosamine) 3-O-sulfotransferase 5	69138	3					3
TRCN0000005809	IFNA21	3452	NM_002175	interferon, alpha 21	50194	3					3
TRCN0000130631	IL31	386653	NM_001014336	interleukin 31	92004	3					3
TRCN0000044118	KCNA3	3738	NM_002232	potassium voltage-gated channel, shaker-related subfamily, member 3	11480	3					3
TRCN0000153212	KRTAP19-3	337970	NM_181609	keratin associated protein 19-3	32945	3					3
TRCN0000128156	LAMP3	27074	NM_014398	lysosomal-associated membrane protein 3	496057	3					3
TRCN0000060205	LGICZ1	353174	NM_180990	ligand-gated ion channel, zinc activated 1	11765	3					3
TRCN0000134394	LMCD1	29995	NM_014583	LIM and cysteine-rich domains 1	25273	3					3
TRCN0000017983	LOC360030	360030	XM_370669	homeobox C14	447092	3					3
TRCN0000141849	MAGEA5	4104	NM_021049	melanoma antigen family A, 5	199607	3					3
TRCN0000053546	MATN2	4147	NM_002380	matrilin 2	74818	3					3
TRCN0000015347	MAZ	4150	NM_002383	MYC-associated zinc finger protein (purine-binding transcription factor)	10480	3					3
TRCN0000053174	MED9	55090	NM_018019	mediator of RNA polymerase II transcription, subunit 9 homolog (S. cerevisiae)	138072	3					3
TRCN0000147046	MGC35440	147990	NM_153220	hypothetical protein MGC35440	23764	3					3
TRCN0000016446	MGC70870	403340	NM_203481	hypothetical LOC403340	528956	3					3
TRCN0000015395	MKL2	57496	NM_014048	MKL/myocardin-like 2	22183	3					3
TRCN0000083266	MYOC	4653	NM_000261	myocilin, trabecular meshwork inducible glucocorticoid response	16725	3					3
TRCN0000021608	NR1H4	9971	NM_005123	nuclear receptor subfamily 1, group H, member 4	50387	3					3
TRCN0000018273	PAX7	5081	NM_002584	paired box gene 7	761587	3					3
TRCN0000048977	PDE1B	5153	NM_000924	phosphodiesterase 1B, calmodulin-dependent	17628	3					3
TRCN0000053156	POLR1D	51082	NM_015972	polymerase (RNA) I polypeptide D, 16kDa	610283	3					3
TRCN0000002487	PPP2R1B	5519	NM_002716	protein phosphatase 2 (formerly 2A), regulatory subunit A (PR 65), beta isoform	10355	3					3
TRCN0000153039	PRR3	80742	NM_025263	proline rich 3	122514	3					3
TRCN0000018980	SIRT1	23411	NM_012238	sirtuin (silent mating type information regulation 2 homolog) 1 (S. cerevisiae)	157138	3					3
TRCN0000045067	SLC17A2	10246	NM_005835	solute carrier family 17 (sodium phosphate), member 2	14481	3					3
TRCN0000043681	SLC29A3	55315	NM_018344	solute carrier family 29 (nucleoside transporters), member 3	1502106	3					3
TRCN0000043709	SLC35E3	55508	NM_018656	solute carrier family 35, member E3	151351	3					3
TRCN0000005141	SPCS2	9789	NM_014752	signal peptidase complex subunit 2 homolog (S. cerevisiae)	11104	3					3
TRCN0000013209	SUPT3H	8464	NM_003599	suppressor of Ty 3 homolog (S. cerevisiae)	21611	3					3
TRCN0000015733	TADA3L	10474	NM_006354	transcriptional adaptor 3 (NGG1 homolog, yeast)-like	11240	3					3
TRCN0000052831	TPTEps1	440140	XM_495953	TPTE pseudogene 1	27673	3					3
TRCN0000021261	TRIM24	8805	NM_003852	tripartite motif-containing 24	19938	3					3
TRCN0000115760	XAGE5	170627	NM_130775	X antigen family, member 5	39946	3					3
TRCN0000135992	ZC3H3	23144	NM_015117	zinc finger CCCH-type containing 3	65526	3					3
TRCN0000015271	ZNF221	7638	NM_013359	zinc finger protein 221	28784	3					3
TRCN0000122847	ZNF229	7772	NM_014518	zinc finger protein 229	28579	3					3
TRCN0000020175	ZNF397	84307	NM_032347	zinc finger protein 397	14754	3					3
TRCN0000082965	CFTR	1080	NM_000492	cystic fibrosis transmembrane conductance regulator, ATP-binding cassette (sub-family C, member 7)	4111	2		1		1	4
TRCN0000047984	RAB6A	5870	NM_002869	RAB6A, member RAS oncogene family	2871	2		1		1	4
TRCN0000037822	CIB3	117286	NM_054113	calcium and integrin binding family member 3	7887	2				1	3
TRCN0000078179	PLCXD3	345557	XM_293875	phosphatidylinositol-specific phospholipase C, X domain containing 3	1395	2				1	3
TRCN0000047982	RAB34	83871	NM_031934	RAB34, member RAS oncogene family	5867	2				1	3
TRCN0000003575	CASP8	841	NM_001228	caspase 8, apoptosis-related cysteine peptidase	1614	2				1	3
TRCN0000010989	AK1	203	NM_000476	adenylate kinase 1	1953	2		1			3
TRCN0000034721	ALG9	79796	NM_024740	asparagine-linked glycosylation 9 homolog (S. cerevisiae, alpha- 1,2-mannosyltransferase)	1591	2		1			3
TRCN0000053877	DSG3	1830	NM_001944	desmoglein 3 (pemphigus vulgaris antigen)	4393	2		1			3
TRCN0000116472	EPB41L1	2036	NM_012156	erythrocyte membrane protein band 4.1-like 1	2452	2		1			3
TRCN0000052472	GMDS	2762	NM_001500	GDP-mannose 4,6-dehydratase	6289	2		1			3
TRCN0000004817	HDAC1	3065	NM_004964	histone deacetylase 1	3038	2		1			3
TRCN0000141531	HOOK2	29911	NM_013312	hook homolog 2 (Drosophila)	5663	2		1			3
TRCN0000039591	JUN	3725	NM_002228	v-jun sarcoma virus 17 oncogene homolog (avian)	2509	2		1			3
TRCN0000116759	KIF7	374654	NM_198525	kinesin family member 7	3745	2		1			3
TRCN0000034191	Kua	387521	NM_199129	ubiquitin-conjugating enzyme variant Kua	1722	2		1			3
TRCN0000062080	PDZK1IP1	10158	NM_005764	PDZK1 interacting protein 1	1258	2		1			3
TRCN0000022212	PPP1R13L	10848	NM_006663	protein phosphatase 1, regulatory (inhibitor) subunit 13 like	4733	2		1			3
TRCN0000002659	PPP1R14C	81706	NM_030949	protein phosphatase 1, regulatory (inhibitor) subunit 14C	1123	2		1			3
TRCN0000037802	STK11IP	114790	NM_052902	serine/threonine kinase 11 interacting protein	8804	2		1			3
TRCN0000038244	TAP2	6891	NM_000544	transporter 2, ATP-binding cassette, sub-family B (MDR/TAP)	1542	2		1			3
TRCN0000033706	UBE2V1	7335	NM_021988	ubiquitin-conjugating enzyme E2 variant 1	2984	2		1			3
TRCN0000021722	ZNF557	79230	NM_024341	zinc finger protein 557	5744	2		1			3
TRCN0000002757	PPP3R1	5534	NM_000945	protein phosphatase 3 (formerly 2B), regulatory subunit B, 19kDa, alpha isoform (calcineurin B, type I)	3616	2			3		5
TRCN0000056562	ACO2	50	NM_001098	aconitase 2, mitochondrial	9192	2					2
TRCN0000035691	ALG1	56052	NM_019109	asparagine-linked glycosylation 1 homolog (S. cerevisiae, beta-1,4-mannosyltransferase)	5666	2					2
TRCN0000059332	API5	8539	NM_006595	apoptosis inhibitor 5	9099	2					2
TRCN0000083597	APOC3	345	NM_000040	apolipoprotein C-III	3641	2					2
TRCN0000048180	ARL4C	10123	NM_005737	ADP-ribosylation factor-like 4C	5555	2					2
TRCN0000137901	C11orf66	220004	NM_145017	chromosome 11 open reading frame 66	5086	2					2
TRCN0000140942	C12orf25	84070	NM_032130	chromosome 12 open reading frame 25	4944	2					2
TRCN0000136613	C14orf119	55017	NM_017924	chromosome 14 open reading frame 119	2272	2					2
TRCN0000150639	C14orf28	122525	NM_001017923	chromosome 14 open reading frame 28	3014	2					2
TRCN0000144510	C20orf94	128710	NM_001009608	chromosome 20 open reading frame 94	3264	2					2
TRCN0000057487	CD2BP2	10421	NM_006110	CD2 (cytoplasmic tail) binding protein 2	9642	2					2
TRCN0000057548	CD37	951	NM_001774	CD37 molecule	2960	2					2
TRCN0000054226	CDH8	1006	NM_001796	cadherin 8, type 2	5958	2					2
TRCN0000039930	CDKN1B	1027	NM_004064	cyclin-dependent kinase inhibitor 1B (p27, Kip1)	5848	2					2
TRCN0000061046	CHRNA2	1135	NM_000742	cholinergic receptor, nicotinic, alpha 2 (neuronal)	4275	2					2
TRCN0000150528	CHURC1	91612	NM_145165	churchill domain containing 1	2608	2					2
TRCN0000018066	CHX10	338917	NM_182894	ceh-10 homeodomain containing homolog (C. elegans)	7882	2					2
TRCN0000002934	CILP	8483	NM_003613	cartilage intermediate layer protein, nucleotide pyrophosphohydrolase	3731	2					2
TRCN0000043883	CLCN1	1180	NM_000083	chloride channel 1, skeletal muscle (Thomsen disease, autosomal dominant)	4945	2					2
TRCN0000063640	CLEC4G	339390	NM_198492	C-type lectin superfamily 4, member G	5179	2					2
TRCN0000045141	CLIC2	1193	NM_001289	chloride intracellular channel 2	6474	2					2
TRCN0000045614	COASY	80347	NM_025233	Coenzyme A synthase	3423	2					2
TRCN0000038997	CRYZ	1429	NM_001889	crystallin, zeta (quinone reductase)	1146	2					2
TRCN0000046606	CYB5R1	51706	NM_016243	cytochrome b5 reductase 1	2022	2					2
TRCN0000078713	DCAKD	79877	NM_024819	dephospho-CoA kinase domain containing	1229	2					2
TRCN0000148703	DEFB107A	245910	NM_001037668	defensin, beta 107A	3370	2					2
TRCN0000038864	DUB3	377630	NM_201402	deubiquitinating enzyme 3	6205	2					2
TRCN0000121203	EGFR	1956	NM_005228	epidermal growth factor receptor (erythroblastic leukemia viral (v-erb-b) oncogene homolog, avian)	1156	2					2
TRCN0000040108	ERBB3	2065	NM_001982	v-erb-b2 erythroblastic leukemia viral oncogene homolog 3 (avian)	1489	2					2
TRCN0000083451	FGA	2243	NM_000508	fibrinogen alpha chain	3212	2					2
TRCN0000001102	FKBP8	23770	NM_012181	FK506 binding protein 8, 38kDa	1978	2					2
TRCN0000129782	FLJ21908	79657	NM_024604	hypothetical protein FLJ21908	5486	2					2
TRCN0000152269	FLJ36144	283685	NM_182561	hypothetical protein FLJ36144	3069	2					2
TRCN0000159475	FLJ42842	440446	NM_001004335	FLJ42842 protein	1350	2					2
TRCN0000020424	GATA4	2626	NM_002052	GATA binding protein 4	4094	2					2
TRCN0000002500	GMFB	2764	NM_004124	glia maturation factor, beta	3054	2					2
TRCN0000061530	GRINL1A	81488	NM_015532	glutamate receptor, ionotropic, N-methyl D-aspartate-like 1A	2849	2					2
TRCN0000019836	HOXD13	3239	NM_000523	homeobox D13	3255	2					2
TRCN0000019890	HOXD3	3232	NM_006898	homeobox D3	1151	2					2
TRCN0000148917	INE1	8552	NM_003669	inactivation escape 1	7575	2					2
TRCN0000016901	IRX3	79191	NM_024336	iroquois homeobox protein 3	2936	2					2
TRCN0000061245	ITPR1	3708	NM_002222	inositol 1,4,5-triphosphate receptor, type 1	2362	2					2
TRCN0000045000	KCNB2	9312	NM_004770	potassium voltage-gated channel, Shab-related subfamily, member 2	1003	2					2
TRCN0000117108	KIF2B	84643	NM_032559	kinesin family member 2B	1398	2					2
TRCN0000116828	KRTHA4	3885	NM_021013	keratin, hair, acidic, 4	1502	2					2
TRCN0000118092	LDOC1L	84247	NM_032287	leucine zipper, down-regulated in cancer 1-like	7783	2					2
TRCN0000151609	LMAN2L	81562	NM_030805	lectin, mannose-binding 2-like	6930	2					2
TRCN0000049134	LOC341457	341457	XM_292085	similar to peptidylprolyl isomerase A isoform 1	3284	2					2
TRCN0000018268	LOC390245	390245	XM_372429	similar to jumonji domain containing 2D	3193	2					2
TRCN0000038130	LOC401525	401525	XM_376869	similar to CDK2-associated protein 2	8415	2					2
TRCN0000107739	LZIC	84328	NM_032368	leucine zipper and CTNNBIP1 domain containing	7156	2					2
TRCN0000011736	MAS1	4142	NM_002377	MAS1 oncogene	1952	2					2
TRCN0000038170	MCF2	4168	NM_005369	MCF.2 cell line derived transforming sequence	3687	2					2
TRCN0000074313	MFAP1	4236	NM_005926	microfibrillar-associated protein 1	7653	2					2
TRCN0000159960	MGC13034	134288	NM_153217	hypothetical protein MGC13034	4944	2					2
TRCN0000001843	MLCK	91807	NM_182493	MLCK protein	9794	2					2
TRCN0000059972	MON1B	22879	NM_014940	MON1 homolog B (yeast)	2445	2					2
TRCN0000157933	MPV17L	255027	NM_173803	MPV17 mitochondrial membrane protein-like	1041	2					2
TRCN0000147237	MSMB	4477	NM_002443	microseminoprotein, beta-	1421	2					2
TRCN0000010566	MYLK2	85366	NM_033118	myosin light chain kinase 2, skeletal muscle	2514	2					2
TRCN0000117042	MYRIP	25924	NM_015460	myosin VIIA and Rab interacting protein	4989	2					2
TRCN0000157523	NDFIP2	54602	NM_019080	Nedd4 family interacting protein 2	2543	2					2
TRCN0000059496	NGB	58157	NM_021257	neuroglobin	4092	2					2
TRCN0000035068	OGT	8473	NM_181672	O-linked N-acetylglucosamine (GlcNAc) transferase (UDP-N-acetylglucosamine:polypeptide-N-acetylglucosaminyl transferase)	3481	2					2
TRCN0000035100	OTC	5009	NM_000531	ornithine carbamoyltransferase	1611	2					2
TRCN0000055875	PCDHGB4	8641	NM_003736	protocadherin gamma subfamily B, 4	5382	2					2
TRCN0000037784	PGK2	5232	NM_138733	phosphoglycerate kinase 2	4260	2					2
TRCN0000156825	PHLDB1	23187	NM_015157	pleckstrin homology-like domain, family B, member 1	1655	2					2
TRCN0000122346	PLAC2	257000	NM_153375	placenta-specific 2	3703	2					2
TRCN0000019573	POU4F2	5458	NM_004575	POU domain, class 4, transcription factor 2	2637	2					2
TRCN0000049250	PPIB	5479	NM_000942	peptidylprolyl isomerase B (cyclophilin B)	3941	2					2
TRCN0000015174	PRDM7	11105	NM_052996	PR domain containing 7	2891	2					2
TRCN0000117820	RGAG4	340526	NM_001024455	retrotransposon gag domain containing 4	6006	2					2
TRCN0000059856	RHCG	51458	NM_016321	Rh family, C glycoprotein	1553	2					2
TRCN0000049428	RP11-431O22.2	121981	XM_062890	similar to peptidyl-Pro cis trans isomerase	1957	2					2
TRCN0000138633	RSBN1	54665	NM_018364	round spermatid basic protein 1	1604	2					2
TRCN0000151504	SALL2	6297	NM_005407	sal-like 2 (Drosophila)	8926	2					2
TRCN0000139922	SARM1	23098	NM_015077	sterile alpha and TIR motif containing 1	6946	2					2
TRCN0000062451	SGCB	6443	NM_000232	sarcoglycan, beta (43kDa dystrophin-associated glycoprotein)	2912	2					2
TRCN0000015774	SIX5	147912	NM_175875	sine oculis homeobox homolog 5 (Drosophila)	7651	2					2
TRCN0000043798	SLC24A3	57419	NM_020689	solute carrier family 24 (sodium/potassium/calcium exchanger), member 3	2599	2					2
TRCN0000044181	SLC25A21	89874	NM_030631	solute carrier family 25 (mitochondrial oxodicarboxylate carrier), member 21	2516	2					2
TRCN0000043324	SLC37A2	219855	NM_198277	solute carrier family 37 (glycerol-3-phosphate transporter), member 2	3231	2					2
TRCN0000038631	SLC39A9	55334	NM_018375	solute carrier family 39 (zinc transporter), member 9	6259	2					2
TRCN0000043766	SLC9A6	10479	NM_006359	solute carrier family 9 (sodium/hydrogen exchanger), member 6	7500	2					2
TRCN0000021008	SP7	121340	NM_152860	Sp7 transcription factor	1475	2					2
TRCN0000003167	SYK	6850	NM_003177	spleen tyrosine kinase	4029	2					2
TRCN0000020450	TITF1	7080	NM_003317	thyroid transcription factor 1	1913	2					2
TRCN0000059770	TM9SF2	9375	NM_004800	transmembrane 9 superfamily member 2	5622	2					2
TRCN0000130322	TMEM45A	55076	NM_018004	transmembrane protein 45A	2086	2					2
TRCN0000004050	TRIM26	7726	NM_003449	tripartite motif-containing 26	1234	2					2
TRCN0000083542	TYR	7299	NM_000372	tyrosinase (oculocutaneous albinism IA)	7626	2					2
TRCN0000014247	VN1R1	57191	NM_020633	vomeronasal 1 receptor 1	1586	2					2
TRCN0000001117	WT1	7490	NM_024424	Wilms tumor 1	3349	2					2
TRCN0000128271	ZC3H12A	80149	NM_025079	zinc finger CCCH-type containing 12A	1087	2					2
TRCN0000015420	ZMYM1	79830	NM_024772	zinc finger, MYM-type 1	6960	2					2
TRCN0000116206	ZNF533	151126	NM_152520	zinc finger protein 533	2991	2					2
TRCN0000020060	ZNF540	163255	NM_152606	zinc finger protein 540	7405	2					2
TRCN0000020677	ZNF677	342926	NM_182609	zinc finger protein 677	3687	2					2
TRCN0000038429	ATP6V0A1	535	NM_005177	ATPase, H+ transporting, lysosomal V0 subunit a1	377	1	2	1			4
TRCN0000010278	MAPK9	5601	NM_139069	mitogen-activated protein kinase 9	174	1		1		1	3
TRCN0000039899	ABL1	25	NM_005157	v-abl Abelson murine leukemia viral oncogene homolog 1	759	1		1			2
TRCN0000002598	ACP1	52	NM_007099	acid phosphatase 1, soluble	969	1		1			2
TRCN0000151018	ALDH1L2	160428	NM_001034173	aldehyde dehydrogenase 1 family, member L2	977	1		1			2
TRCN0000035530	B3GNT7	93010	NM_145236	UDP-GlcNAc:betaGal beta-1,3-N-acetylglucosaminyltransferase 7	358	1		1			2
TRCN0000033490	BCL2L12	83596	NM_052842	BCL2-like 12 (proline rich)	853	1		1			2
TRCN0000117433	DAP3	7818	NM_004632	death associated protein 3	438	1		1			2
TRCN0000039994	EXT1	2131	NM_000127	exostoses (multiple) 1	776	1		1			2
TRCN0000083864	MYO1A	4640	NM_005379	myosin IA	726	1		1			2
TRCN0000053665	SCGN	10590	NM_006998	secretagogin, EF-hand calcium binding protein	473	1		1			2
TRCN0000033967	TRIM8	81603	NM_030912	tripartite motif-containing 8	192	1		1			2
TRCN0000155366	UXT	8409	NM_004182	ubiquitously-expressed transcript	170	1		1			2
TRCN0000060180	XK	7504	NM_021083	X-linked Kx blood group (McLeod syndrome)	705	1		1			2
TRCN0000007615	SUGT1	10910	NM_006704	SGT1, suppressor of G2 allele of SKP1 (S. cerevisiae)	948	1			3		4
TRCN0000048701	ACOT7	11332	NM_181862	acyl-CoA thioesterase 7	820	1					1
TRCN0000134591	C6orf206	221421	NM_152732	chromosome 6 open reading frame 206	567	1					1
TRCN0000145139	C9orf65	158471	NM_138818	chromosome 9 open reading frame 65	750	1					1
TRCN0000044269	CACNG8	59283	NM_031895	calcium channel, voltage-dependent, gamma subunit 8	132	1					1
TRCN0000021013	DCP1A	55802	NM_018403	DCP1 decapping enzyme homolog A (S. cerevisiae)	188	1					1
TRCN0000016340	EBF2	64641	NM_022659	early B-cell factor 2	110	1					1
TRCN0000056078	EGFL6	25975	NM_015507	EGF-like-domain, multiple 6	856	1					1
TRCN0000083446	EYA1	2138	NM_000503	eyes absent homolog 1 (Drosophila)	495	1					1
TRCN0000058597	IL17F	112744	NM_052872	interleukin 17F	979	1					1
TRCN0000037710	ITPKB	3707	NM_002221	inositol 1,4,5-trisphosphate 3-kinase B	829	1					1
TRCN0000044542	KCNIP4	80333	NM_025221	Kv channel interacting protein 4	938	1					1
TRCN0000113846	KIF1B	23095	NM_015074	kinesin family member 1B	119	1					1
TRCN0000128582	MIA3	375056	NM_198551	melanoma inhibitory activity family, member 3	172	1					1
TRCN0000062135	MICAL-L1	85377	NM_033386	MICAL-like 1	201	1					1
TRCN0000130400	NUP188	23511	NM_015354	nucleoporin 188kDa	334	1					1
TRCN0000077906	RASIP1	54922	NM_017805	Ras interacting protein 1	153	1					1
TRCN0000073194	RNF113B	140432	NM_178861	ring finger protein 113B	469	1					1
TRCN0000043617	SLC2A3	6515	NM_006931	solute carrier family 2 (facilitated glucose transporter), member 3	912	1					1
TRCN0000043683	SLC2A9	56606	NM_001001290	solute carrier family 2 (facilitated glucose transporter), member 9	747	1					1
TRCN0000134817	SNX10	29887	NM_013322	sorting nexin 10	389	1					1
TRCN0000020839	STAT3	6774	NM_003150	signal transducer and activator of transcription 3 (acute-phase response factor)	425	1					1
TRCN0000143131	TTC4	7268	NM_004623	tetratricopeptide repeat domain 4	411	1					1
TRCN0000138165	UNQ473	284340	NM_198477	DMC	171	1					1
TRCN0000134246	ZC3H11A	9877	NM_014827	zinc finger CCCH-type containing 11A	144	1					1
TRCN0000138475	ZDHHC4	55146	NM_018106	zinc finger, DHHC-type containing 4	851	1					1
TRCN0000107292	ZNF66	7617	NM_001009883	zinc finger protein 66	501	1					1
TRCN0000195083	TGFBR2	7048	NM_003242	transforming growth factor, beta receptor II (70/80kDa)	29	0		1		1	2
TRCN0000083102	GBE1	2632	NM_000158	glucan (1,4-alpha-), branching enzyme 1 (glycogen branching enzyme, Andersen disease, glycogen storage disease type IV)	40	0				1	1
TRCN0000005298	RAB27A	5873	NM_004580	RAB27A, member RAS oncogene family	52	0				1	1
TRCN0000020106	BGLAP	632	NM_000711	bone gamma-carboxyglutamate (gla) protein (osteocalcin)	86	0		1			1
TRCN0000154577	SNAP91	9892	NM_014841	synaptosomal-associated protein, 91kDa homolog (mouse)	13	0		1			1
TRCN0000016334	ARX	170302	NM_139058	aristaless related homeobox	32	0					0
TRCN0000011327	CYSLTR1	10800	NM_006639	cysteinyl leukotriene receptor 1	11	0					0
TRCN0000146372	FAM90A1	55138	NM_018088	family with sequence similarity 90, member A1	16	0					0
TRCN0000179455	FLJ40113	374650	NM_198079	golgi autoantigen, golgin subfamily a-like	69	0					0
TRCN0000046229	GPX1	2876	NM_000581	glutathione peroxidase 1	81	0					0
TRCN0000057037	LILRB2	10288	NM_005874	leukocyte immunoglobulin-like receptor, subfamily B (with TM and ITIM domains), member 2	12	0					0
TRCN0000038787	MBD6	114785	NM_052897	methyl-CpG binding domain protein 6	32	0					0
TRCN0000005307	MPHOSPH9	10198	NM_022782	M-phase phosphoprotein 9	63	0					0
TRCN0000083533	MYH6	4624	NM_002471	myosin, heavy polypeptide 6, cardiac muscle, alpha (cardiomyopathy, hypertrophic 1)	41	0					0
TRCN0000082997	PEO1	56652	NM_021830	progressive external ophthalmoplegia 1	35	0					0
TRCN0000020760	UNK	391360	XM_372923	UNK	29	0					0

## Sheet: Table S3 Gene Ontology
Table S3: Overrepresented gene ontology categories in susceptability candidates. Gene ontology analysis was performed with DAVID bioinformatics resource with an EASE cutoff of 0.01 for BP and 0.05 for CC and MF. The category, GO term, gene count, % of genes in the sequenced pool, the P-value, fold enrichment, and false discovery rate (FDR) are shown.
Category	Term	Count	%	P-Value	Fold Enrichment	FDR
Biological process	establishment of localization	56	20	0.012	1.3	13
Biological process	anatomical structure development	53	19	0.019	1.3	21
Biological process	transport	56	20	0.014	1.4	16
Biological process	cellular developmental process	41	15	0.0055	1.5	6.4
Biological process	positive regulation of biological process	55	20	5e-05	1.7	0.05
Biological process	positive regulation of cellular process	52	19	3e-05	1.8	0.03
Biological process	regulation of multicellular organismal process	26	9	0.005	1.8	5.9
Biological process	positive regulation of metabolic process	26	9	0.0061	1.8	7.2
Biological process	anatomical structure morphogenesis	36	13	0.00022	1.9	0.27
Biological process	cell death	25	9	0.00037	2.2	0.45
Biological process	regulation of developmental process	24	9	0.00037	2.3	0.44
Biological process	transmembrane transport	21	8	0.00062	2.4	0.75
Cellular component	intracellular part	177	64	0.0041	1.1	5.5
Cellular component	intracellular	179	65	0.015	1.1	18
Cellular component	membrane-bounded organelle	142	51	0.0015	1.2	2.1
Cellular component	intracellular membrane-bounded organelle	142	51	0.0015	1.2	2
Cellular component	intracellular organelle	155	56	0.0026	1.2	3.5
Cellular component	organelle	155	56	0.0028	1.2	3.8
Cellular component	nucleus	92	33	0.015	1.2	19
Cellular component	intracellular organelle part	78	28	0.02	1.2	24
Cellular component	organelle part	78	28	0.023	1.2	27
Cellular component	cytoplasmic part	86	31	0.043	1.2	45
Cellular component	macromolecular complex	67	24	0.0014	1.4	1.8
Cellular component	plasma membrane part	45	16	0.022	1.4	26
Cellular component	protein complex	60	22	0.00031	1.6	0.43
Cellular component	integral to plasma membrane	28	10	0.017	1.6	21
Cellular component	intrinsic to plasma membrane	28	10	0.022	1.6	26
Cellular component	endomembrane system	20	7	0.023	1.7	27
Cellular component	vesicle	17	6	0.041	1.7	44
Cellular component	nucleoplasm part	15	5	0.037	1.8	40
Cellular component	membrane-bounded vesicle	15	5	0.043	1.8	45
Cellular component	endoplasmic reticulum part	12	4	0.014	2.3	18
Cellular component	nuclear envelope-endoplasmic reticulum network	10	4	0.019	2.4	30
Cellular component	endoplasmic reticulum membrane	10	4	0.026	2.5	23
Cellular component	ion channel complex	8	3	0.033	2.6	37
Cellular component	cytoplasmic vesicle part	8	3	0.017	2.9	25
Cellular component	apical part of cell	8	3	0.021	3	21
Molecular function	binding	204	74	0.0085	1.1	12
Molecular function	transferase activity	39	14	0.014	1.5	18
Molecular function	transcription regulator activity	38	14	0.0022	1.7	3.2
Molecular function	transporter activity	30	11	0.0061	1.7	8.5
Molecular function	substrate-specific transporter activity	29	11	0.0007	2	1
Molecular function	transmembrane transporter activity	27	10	0.0013	2	1.8
Molecular function	sequence-specific DNA binding	18	7	0.011	2	15
Molecular function	cation transmembrane transporter activity	17	6	0.011	2	14
Molecular function	substrate-specific transmembrane transporter activity	26	9	0.00076	2.1	1.1
Molecular function	transcription factor binding	16	6	0.011	2.1	15
Molecular function	ion transmembrane transporter activity	24	9	0.00065	2.2	0.94
Molecular function	ion channel activity	13	5	0.015	2.2	19
Molecular function	substrate specific channel activity	13	5	0.018	2.2	23
Molecular function	gated channel activity	12	4	0.0077	2.5	11
Molecular function	transcription activator activity	17	6	0.00052	2.7	0.75
Molecular function	anion binding	6	2	0.013	4.3	17

## Sheet: Table S4 UniProt KW
Table S4. Uniprot keywords overrepresented in resistant clones in pool 9. Functional protein categories were identified with the DAVID bioinformatics resource. The keyword category, term, gene count, % of genes in the sequenced pool, the P-value, fold enrichment, Bonferroni, Benjamin and False discovery rate (FDR) are shown.
Category	Term	Count	%	P-Value	Fold Enrichment	Bonferroni	Benjamini	FDR
biological process	sugar transport	3	1.1	0.095	5.8	1	0.66	74
biological process	transcription regulation	45	16.2	0.0022	1.6	0.54	0.18	3
biological process	ion transport	20	7.2	0.00055	2.5	0.18	0.092	0.75
biological process	Transcription	46	16.6	0.002	1.6	0.5	0.21	2.7
biological process	transport	37	13.4	0.0065	1.6	0.9	0.28	8.5
biological process	antiport	3	1.1	0.091	5.9	1	0.66	73
biological process	potassium transport	5	1.8	0.079	3.1	1	0.74	67
cellular component	nucleus	72	26	0.065	1.2	1	0.73	60
cellular component	lipoprotein	15	5.4	0.069	1.7	1	0.73	63
disease	disease mutation	44	15.9	2.4e-05	2	0.0083	0.0083	0.033
disease	Proto-oncogene	8	2.9	0.044	2.5	1	0.65	46
domain	Homeobox	11	4	0.0023	3.2	0.55	0.15	3.1
ligand	DNA binding	12	4.3	0.009	2.5	0.96	0.27	12
ligand	calmodulin-binding	5	1.8	0.089	3	1	0.66	72
ligand	ATP	8	2.9	0.05	2.4	1	0.67	50
ligand	chloride	4	1.4	0.089	3.8	1	0.67	72
ligand	atp-binding	26	9.4	0.082	1.4	1	0.71	69
molecular function	Apoptosis	13	4.7	0.0079	2.4	0.94	0.26	10
molecular function	ionic channel	12	4.3	0.0055	2.7	0.85	0.27	7.2
molecular function	voltage-gated channel	7	2.5	0.019	3.3	1	0.46	23
molecular function	transferase	29	10.5	0.035	1.5	1	0.59	39
molecular function	kinase	17	6.1	0.034	1.8	1	0.61	38
molecular function	Rotamase	3	1.1	0.095	5.8	1	0.66	74
molecular function	glycosyltransferase	7	2.5	0.082	2.3	1	0.68	69
molecular function	developmental protein	17	6.1	0.081	1.5	1	0.72	69
molecular function	phosphotransferase	7	2.5	0.065	2.5	1	0.75	60
Post translational modification	phosphoprotein	118	42.6	0.034	1.2	1	0.63	37
Post translational modification	myristate	5	1.8	0.087	3	1	0.68	71
Post translational modification	isopeptide bond	9	3.2	0.082	2	1	0.7	69
Post translational modification	ubl conjugation	14	5.1	0.072	1.7	1	0.73	64
